# Supplementary material for: Using an algorithmic approach to shape human decision-making through attraction to patterns
Source: Nat Commun. 2025 May 2;16:4110. doi: 10.1038/s41467-025-59131-4 (PMC12048589; doi:10.1038/s41467-025-59131-4)
Supplement: Supplementary file 3 — Supplementary Data 1 [file 41467_2025_59131_MOESM3_ESM.xlsx]

## Sheet: Sheet1
Model/Schedule	N	Bias	Detected Rewards (B+)	Detected Rewards (B-)	ΔRewards (Raw)= [(B+)-(B-)]	ΔRewards(Norm.):[(B+)-(B-)]:[(B+)-(B-)]	Observed Expectancy (B+)	Observed Expectancy (B-)	Bias;ΔRewards (Norm.) (Cor.)	Bias;Total Rewards (Cor.)	ΔRT:[(B+RT)-(B-RT)]	Bias; ΔRT (Cor.)
RaCaS	262	µ=0.70, σ=0.17, P<1e-8	µ=18.42, σ=6.15, P<1e-8	µ=6.96, σ=7.77, P<1e-8	µ=11.46, σ=13.52, P<1e-8	µ=0.49, σ=0.55, P<1e-8	µ=0.26, σ=0.06, P<0.05	µ=0.17, σ=0.15, P<1e-8	R=0.91, P<1e-8	R=-0.39, P<1e-8	µ=-0.08, σ=0.26, P<1e-6	R=-0.38, P<1e-8
Control (pooled)	3259	µ=0.62, σ=0.15, P<1e-8	µ=17.38, σ=4.82, P<1e-8	µ=12.09, σ=6.88, P<1e-3	µ=5.28, σ=9.64, P<1e-8	µ=0.22, σ=0.39, P<1e-8	µ=0.28, σ=0.06, P<1e-8	µ=0.30, σ=0.16, P<1e-8	R=0.88, P<1e-8	R=-0.15, P<1e-8	µ=0.02, σ=0.22, P<1e-8	R=-0.15, P<1e-8
SS01	601	µ=0.65, σ=0.12, P<1e-8	µ=20.06, σ=2.85, P<1e-8	µ=11.07, σ=4.94, P<1e-8	µ=8.99, σ=6.20, P<1e-8	µ=0.32, σ=0.27, P<1e-8	µ=0.32, σ=0.05, P<1e-8	µ=0.30, σ=0.11, P<1e-8	R=0.90, P<1e-8	R=-0.50, P<1e-8	µ=0.05, σ=0.21, P<1e-8	R=-0.13, P<0.01
SS02	547	µ=0.64, σ=0.15, P<1e-8	µ=17.46, σ=4.45, P<1e-8	µ=7.72, σ=4.98, P<1e-8	µ=9.74, σ=9.04, P<1e-8	µ=0.40, σ=0.38, P<1e-8	µ=0.27, σ=0.05, P<1e-8	µ=0.20, σ=0.09, P<1e-8	R=0.91, P<1e-8	R=-0.21, P<1e-6	µ=0.00, σ=0.20, P=0.86	R=-0.06, P=0.13
DS03	145	µ=0.63, σ=0.15, P<1e-8	µ=16.25, σ=5.91, P<1e-8	µ=12.43, σ=5.22, P=0.87	µ=3.82, σ=9.38, P<1e-5	µ=0.13, σ=0.37, P<1e-4	µ=0.25, σ=0.07, P=0.71	µ=0.35, σ=0.15, P<1e-8	R=0.92, P<1e-8	R=0.14, P=0.10	µ=0.03, σ=0.24, P=0.09	R=-0.10, P=0.25
SS03	611	µ=0.63, σ=0.15, P<1e-8	µ=17.57, σ=4.04, P<1e-8	µ=15.35, σ=7.08, P<1e-8	µ=2.22, σ=9.31, P<1e-8	µ=0.11, σ=0.37, P<1e-8	µ=0.28, σ=0.04, P<1e-8	µ=0.41, σ=0.18, P<1e-8	R=0.87, P<1e-8	R=-0.31, P<1e-8	µ=0.03, σ=0.20, P<1e-3	R=-0.11, P<0.01
SS04	208	µ=0.61, σ=0.18, P<1e-8	µ=16.40, σ=5.39, P<1e-8	µ=8.11, σ=6.00, P<1e-8	µ=8.29, σ=11.05, P<1e-8	µ=0.35, σ=0.47, P<1e-8	µ=0.26, σ=0.06, P<0.05	µ=0.18, σ=0.10, P<1e-8	R=0.93, P<1e-8	R=-0.20, P<0.01	µ=-0.01, σ=0.22, P=0.73	R=-0.31, P<1e-5
SS05	179	µ=0.61, σ=0.14, P<1e-8	µ=17.72, σ=3.84, P<1e-8	µ=16.70, σ=7.07, P<1e-8	µ=1.02, σ=9.25, P=0.14	µ=0.07, σ=0.35, P<0.01	µ=0.29, σ=0.04, P<1e-8	µ=0.42, σ=0.18, P<1e-8	R=0.88, P<1e-8	R=-0.31, P<1e-4	µ=0.02, σ=0.27, P=0.36	R=-0.18, P<0.05
SS06	148	µ=0.61, σ=0.17, P<1e-8	µ=15.16, σ=4.62, P<1e-8	µ=9.29, σ=5.37, P<1e-8	µ=5.87, σ=9.60, P<1e-8	µ=0.26, σ=0.41, P<1e-8	µ=0.25, σ=0.04, P=0.27	µ=0.21, σ=0.09, P<1e-6	R=0.96, P<1e-8	R=-0.30, P<1e-3	µ=0.00, σ=0.24, P=0.89	R=-0.26, P<0.01
DS04	145	µ=0.61, σ=0.14, P<1e-8	µ=18.21, σ=4.06, P<1e-8	µ=18.27, σ=7.36, P<1e-8	µ=-0.06, σ=9.05, P=0.94	µ=0.04, σ=0.35, P=0.17	µ=0.30, σ=0.05, P<1e-8	µ=0.46, σ=0.19, P<1e-8	R=0.89, P<1e-8	R=-0.27, P<1e-3	µ=0.09, σ=0.24, P<1e-4	R=-0.08, P=0.37
SS07	118	µ=0.58, σ=0.20, P<1e-4	µ=14.97, σ=5.64, P<1e-5	µ=10.64, σ=6.80, P<0.01	µ=4.32, σ=11.95, P<1e-3	µ=0.20, σ=0.49, P<1e-4	µ=0.26, σ=0.06, P=0.21	µ=0.23, σ=0.14, P=0.10	R=0.95, P<1e-8	R=-0.26, P<0.01	µ=-0.02, σ=0.20, P=0.25	R=-0.19, P<0.05
DS05	80	µ=0.57, σ=0.12, P<1e-6	µ=21.98, σ=3.77, P<1e-8	µ=20.46, σ=6.39, P<1e-8	µ=1.51, σ=6.77, P<0.05	µ=0.06, σ=0.25, P<0.05	µ=0.39, σ=0.09, P<1e-8	µ=0.48, σ=0.15, P<1e-8	R=0.81, P<1e-8	R=-0.37, P<1e-3	µ=0.06, σ=0.21, P<0.05	R=-0.19, P=0.09
DS06	63	µ=0.57, σ=0.15, P<1e-3	µ=20.48, σ=5.53, P<1e-8	µ=18.49, σ=7.05, P<1e-8	µ=1.98, σ=9.72, P=0.11	µ=0.07, σ=0.36, P=0.14	µ=0.37, σ=0.12, P<1e-8	µ=0.43, σ=0.15, P<1e-8	R=0.82, P<1e-8	R=-0.22, P=0.08	µ=0.02, σ=0.20, P=0.42	R=-0.06, P=0.65
SS08	119	µ=0.56, σ=0.15, P<1e-5	µ=14.82, σ=4.57, P<1e-6	µ=9.62, σ=4.50, P<1e-8	µ=5.20, σ=8.68, P<1e-8	µ=0.21, σ=0.36, P<1e-8	µ=0.26, σ=0.05, P<0.05	µ=0.21, σ=0.07, P<1e-8	R=0.93, P<1e-8	R=-0.03, P=0.71	µ=-0.01, σ=0.21, P=0.77	R=-0.20, P<0.05
SS09	110	µ=0.55, σ=0.17, P<0.01	µ=14.00, σ=4.76, P<0.01	µ=11.03, σ=5.45, P<0.01	µ=2.97, σ=9.50, P<0.01	µ=0.13, σ=0.40, P<1e-3	µ=0.25, σ=0.05, P=0.91	µ=0.24, σ=0.08, P=0.09	R=0.95, P<1e-8	R=-0.10, P=0.32	µ=-0.00, σ=0.31, P=0.89	R=-0.33, P<1e-3
SS11	90	µ=0.51, σ=0.19, P=0.57	µ=13.22, σ=5.44, P=0.21	µ=12.10, σ=5.50, P=0.49	µ=1.12, σ=10.63, P=0.32	µ=0.05, σ=0.42, P=0.31	µ=0.26, σ=0.07, P=0.45	µ=0.24, σ=0.08, P=0.09	R=0.93, P<1e-8	R=0.05, P=0.64	µ=-0.02, σ=0.23, P=0.34	R=-0.40, P<1e-4
SS10	95	µ=0.50, σ=0.16, P=0.80	µ=12.17, σ=4.54, P=0.48	µ=12.09, σ=5.00, P=0.43	µ=0.07, σ=9.02, P=0.94	µ=0.01, σ=0.39, P=0.77	µ=0.23, σ=0.05, P<0.01	µ=0.24, σ=0.06, P=0.05	R=0.94, P<1e-8	R=-0.10, P=0.34	µ=0.01, σ=0.20, P=0.65	R=-0.35, P<1e-3
DS01	131	µ=0.70, σ=0.17, P<1e-8	µ=18.65, σ=5.80, P<1e-8	µ=6.45, σ=7.56, P<1e-8	µ=12.20, σ=12.95, P<1e-8	µ=0.53, σ=0.54, P<1e-8	µ=0.26, σ=0.05, P=0.05	µ=0.16, σ=0.15, P<1e-8	R=0.88, P<1e-8	R=-0.39, P<1e-5	µ=-0.10, σ=0.28, P<1e-4	R=-0.33, P<1e-3
DS02	131	µ=0.69, σ=0.17, P<1e-8	µ=18.19, σ=6.49, P<1e-8	µ=7.47, σ=7.96, P<1e-8	µ=10.72, σ=14.07, P<1e-8	µ=0.45, σ=0.56, P<1e-8	µ=0.26, σ=0.06, P=0.16	µ=0.18, σ=0.15, P<1e-6	R=0.93, P<1e-8	R=-0.39, P<1e-5	µ=-0.07, σ=0.25, P<0.01	R=-0.44, P<1e-6
